# Supplementary material for: Accessing Promising Passerini Adducts in Anticancer Drug Design
Source: Molecules. 2024 Nov 23;29(23):5538. doi: 10.3390/molecules29235538 (PMC11643473; doi:10.3390/molecules29235538)
Supplement: Supplementary file 1 [file molecules-29-05538-s001.zip]

Archive with 1 entries (1 files):
- molecules-3300815-supplementary.pdf
